# Supplementary material for: Analysis of the SOS response of Vibrio and other bacteria with multiple chromosomes
Source: BMC Genomics. 2012 Feb 3;13:58. doi: 10.1186/1471-2164-13-58 (PMC3323433; doi:10.1186/1471-2164-13-58)
Supplement: Additional file 4 — LexA-binding site searches. Results for the LexA-binding site searches for the three phylogenetic groups analyzed in this work. The results are organized by organism and gene, providing information on the gene locus identifier (no identifier indicates absence in that organism), the predicted LexA-binding site sequence and its distance to the gene translation start site. Microsoft Excel format. [file 1471-2164-13-58-S4.XLS]

## Sheet: AplhaProteobacteria
Name	chromosome	lexA							recA							recN			uvrA			ssb			dinB					ruvC			ruvA			ruvB			uvrD			imuA			recG			yigN
		locustag	Distance	LexA motif	Distance	LexA motif	Distance	LexA motif	locustag	Distance	LexA motif	Distance	LexA motif	Distance	LexA motif	locustag	Distance	LexA motif	locustag	Distance	LexA motif	locustag	Distance	LexA motif	locustag	Distance	LexA motif	Distance	LexA motif	locustag	Distance	LexA motif	locustag	Distance	LexA motif	locustag	Distance	LexA motif	locustag	Distance	LexA motif	locustag	Distance	LexA motif	locustag	Distance	LexA motif	locustag	Distance
Agrobacterium_radiobacter_K84	cr. 1	Arad_2240	-56	ATATGTTCCATATGTGTTCCGCA	-53	GTCCGTTCTGGATTTGTTTCACG			Arad_2618	-55	TTGTGTACTCTATTTGTTCTCAT					Arad_2981			Arad_2377			Arad_2379	-119	TTTTGTTCTTTCTTTGTTCTATT	Arad_1879	-26	CGATGTTCAATTTTTGTTCTCGT			Arad_3699	-63	AGATGTTTTTGTTTTGTTCACAT	Arad_3698	-317	GTTTGTTCTTGACTTGTTCTCGT	Arad_3695			Arad_0838	-75	GAATGTTCGATGAATGTTCCCAA	Arad_14034*	-58	CAATGTTCTGTTTTTGTTCCCAT	Arad_2361			Arad_0672	-80
	cr. 2																																						Arad_2955	-74	GAATGTGCACTTTTTGTTCTATT
Agrobacterium_tumefaciens_C58_Cereon	C	Atu1395	-59	ATATGTTCCATATGTGTTCCGCA	-56	GTTCGTTCTGTATTTGTTTCGCG			Atu1874	-55	GTATGTACTCTATTTGTTCTCAT	-123	GTTTGTTCTGCTTTCGTTTTTCC			Atu2083			Atu1513			Atu1512	-153	ATTCGTTCCTTTTTTGTTCTATT	Atu1294	-92	CTACGTTCTGGTTTTGTTTTCGA												Atu2057	-39	CCGTGTTCTGCTTTTATTCCGGT				Atu1780			Atu0365	-13
	L																								Atu5469*	-23	ATATGTTCTCTCTTTGTTTCCGT			Atu3724	-62	CAATGTTGTCGTTTTGTTCACTT	Atu3723			Atu3722			Atu4619	-138	ATGCGTTCAGCATTTGTTCTAGC	Atu3230	-34	TGCTGTTCTTGTTTTGTTCCTAT
Agrobacterium vitis S4	cr. 1	Avi_2561	-43	GTATGTTCTGTATTTGTTTCATA	-46	ATCTGTTCCAGTTGTGTTCCGCA			Avi_2558	-55	CTATGTACATGGTTTGTTCCGTT	-123	GGGTGTTCTCTTAATGTTTCCAT			Avi_2879			Avi_2381			Avi_2382	-124	AAATGTTCTTTCTTTGTTCTAAT	Avi_1745	-25	CGATGTTCAACATATGTTCTCGC			Avi_3604	-65	AAATGTTTTTGTTTTGTTCACTT	Avi_3605			Avi_3609			Avi_2836	-4	AAACGTTCTTGTTTCATTCCAAT	Avi_2296	-61	TTAAGTTCATGTTTTGTTCCTAC	Avi_2363			Avi_0466	-53
	cr. 2																								Avi_3374	-64	CTATGTTCATTATTTGTTCCAAA
Brucella_abortus_bv__1_9_941	cr. 1	BruAb1_1150	-53	ATATGTTCCAGTCTTGTTCTGCA	-50	GTTCGTTCTGGTTTTGTTTTTCT	-64	TCTTGTTCTGCAATGGTTTTAAA	BruAb1_1207	-119	TTTTGTTCCATTCTTGTTCCCTA	-54	ATTTGTATCTGTTTTGTTCTTAT			BruAb1_1416			BruAb1_1110	-161	GGTTGTTCGATATTTGTTCTGGT	BruAb1_1108	-183	TTATGTTCCTGTTTTGTTCAAAA						BruAb1_1689	-64	ATATGTTTCTCTTTTGTTCACTT	BruAb1_1688			BruAb1_1687			BruAb1_1408			BruAb1_0071	-14	ATTTGTTCACTTTATGTTCCATA
	cr. 2																								BruAb2_0610	-39	AGATGTTCCTTTTATGTTCATTG																		BruAb2_0643	-40	TTCTGTGCTCTTTTTGTTCTTAT	BruAb2_0976	-12
Brucella_canis_ATCC_23365	cr. 1	BCAN_A1163	-53	ATATGTTCCAGTCTTGTTCTGCA	-50	GTTCGTTCTGGTTTTGTTTTTCT	-64	TCTTGTTCTGCAATGGTTTTAAA	BCAN_A1224	-119	TTTTGTTCCATTCTTGTTCCCTA	-54	ATTTGTATCTGTTTTGTTCTTAT			BCAN_A1454			BCAN_A1124	-161	GGTTGTTCGATATTTGTTCTGGT	BCAN_A1122	-183	TTATGTTCCTGTTTTGTTTAAAA						BCAN_A1743	-64	ATATGTTTCTCTTTTGTTCACTT	BCAN_A1742			BCAN_A1741			BCAN_A1446			BCAN_A0072	-14	ATTTGTTCACTTTATGTTCCATA
	cr. 2																								BCAN_B0616	-40	AGATGTTCCTTTTATGTTCATTG																		BCAN_B0581	-41	TTCTGTGCTCTTTTTGTTCTTAT	BCAN_B1057	-55
Brucella_melitensis_16M	cr. 1	BMEI0840	-52	ATATGTTCCAGTCTTGTTCTGCA	-49	GTTCGTTCTGGTTTTGTTTTTCT	-63	TCTTGTTCTGCAATGGTTTTAAA	BMEI0787	-120	TTTTGTTCCATTCTTGTTCCCTA	-55	ATTTGTATCTGTTTTGTTCTTAT	-186	AGAAGTTCGTGGATAGTTCCATT	BMEI0588			BMEI0878	-160	GGTTGTTCGATATTTGTTCTGGT	BMEI0880	-184	TTATGTTCCTGTTTTGTTCAAAA						BMEI0332	-65	ATATGTTTCTCTTTTGTTCACTT	BMEI0333			BMEI0334			BMEI0596			BMEI1874	-48	ATTTGTTCACTTTATGTTCCATA
	cr. 2																								BMEII0656	-39	AGATGTTCCTTTTATGTTCATTG																		BMEII0686	-16	TTCTGTGCTCTTTTTGTTCTTAT	BMEII0263	-13
Brucella_ovis ATCC25840	cr. 1	BOV_1104	-53	ATATGTTCCAGTCTTGTTCTGCA	-50	GTTCGTTCTGGTTTTGTTTTTCT	-64	TCTTGTTCTGCAATGGTTTTAAA	BOV_1165	70	TTTTGTTCCATTCTTGTTCCCTA	135	ATTTGTATCTGTTTTGTTCTTAT	4	AGAAGTTCGTGGATAGTTCCATT	BOV_1377			BOV_1063	-160	GGTTGTTCGATATTTGTTCTGGT	BOV_1062	-183	TTATGTTCCTGTTTTGTTCAAAA						BOV_1647	-64	ATATGTTTCTCTTTTGTTCACTT	BOV_1646			BOV_1645			BOV_1369
	cr. 2																								BOV_A0579	-40	AGATGTTCCTTTTATGTTCATTG																		BOV_A0546	-41	TTCTGTGCTCTTTTTGTTCTTAT	BOV_A0977	-12
Brucella_suis_1330	cr. 1	BR1144	-53	ATATGTTCCAGTCTTGTTCTGCA	-50	GTTCGTTCTGGTTTTGTTTTTCT	-64	TCTTGTTCTGCAATGGTTTTAAA	BR1202	-119	TTTTGTTCCATTCTTGTTCCCTA	-54	ATTTGTATCTGTTTTGTTCTTAT			BR1421			BR1104	-161	GGTTGTTCGATATTTGTTCTGGT	BR1102	-183	TTATGTTCCTGTTTTGTTCAAAA						BR1704	-64	ATATGTTTCTCTTTTGTTCACTT	BR1701			BR1702			BR1413			BR0071	-14	ATTTGTTCACTTTATGTTCCATA
	cr. 2																								BRA0615	-40	AGATGTTCCTTTTATGTTCATTG																		BRA0581	-41	TTCTGTGCTCTTTTTGTTCTTAT	BRA1036	-12
Ochrobactrum_anthropi_ATCC_49188	cr. 1	Oant_2045	-53	ATATGTTCCAGTCTTGTTCTGCA	-50	GTTCGTTCTGGTTTTGTTTTTCT	-64	TCTTGTTCTGCAATGGTTTTAAA	Oant_1986	-120	TTTTGTTCTATAATCGTTCTCTA	-55	ATATGTATTCGTTTTGTTCTCAT			Oant_1753			Oant_2200	-157	GGTTGTTCGATATTTGTTCTAAT	Oant_2199	-185	TTATGTTCTTGTTTTGTTCAAAA	Oant_2282	-78	ATATGTTCCTAGAATGTTCTCAT			Oant_1211	-65	GCATGTTTCTCTTTTGTTCACTT	Oant_1212			Oant_1213			Oant_1764			Oant_0081	-48	TTTTGTTCTCTATATGTTCTAGT				Oant_1343	-49
	cr. 2																								Oant_3681	-14	GGATGTTCCTTTTATGTTCATCA															Oant_3145	-45	CTATGTTCTTTATTTGTTCTCTT	Oant_3642	-41	TTCTGTGCTCTTTTTGTTCTTGT
Paracoccus_denitrificans_PD1222	cr. 1	Pden_2142	-29	TCATGTTCGTTGATTGTTCTAGC					Pden_0597	-59	CTTTGTTCACGGGTTGTTCCTAT								Pden_2253	-61	AAATGTTCCTGTGATGTTCTGTT				Pden_0732					Pden_0696	-48	CGATGTTCGCCTTTCGTGCTAAC	Pden_0695			Pden_0693
	cr. 2															Pden_4484						Pden_3806																	Pden_4295	-38	TATCGTTCCTATTTCGTTCCAAA	Pden_4289	-38	ATATGTTCCTGATTTGTTCTTAT	Pden_4082	2092	AGATGTTCGCGCGATGTTCTTAA	Pden_4070
Rhodobacter_sphaeroides_2_4_1 #	cr. 1	RSP_1997	-16	TTTGGTTCACCGCCTGTTCTGCC					RSP_0452	-96	CAATGTTCGCCTTATGATCCCAT	-45	GCGAGTTCGCCCTATGTTCCGAA			RSP_2118			RSP_2966	-96	TAAAGTTCATACTATGTTCGCGA	RSP_1793			RSP_1400					RSP_0556	-52	AGGTGTTCCCGCTTCGTGCTAGC	RSP_0555			RSP_0553	-39	GCCCGTTCGAGGAATGTTCCGGC	RSP_2092	-38	AAGTGTTCCGCAATCGTTCACAA	RSP_1458 (imuB)	-1	TATGGTTCCTGTTTCGTTCAGGA	RSP_2623	-16	TTATGTTCCGTCATTGTTCCCAC	RSP_1094
	cr. 2
Sinorhizobium_meliloti_1021	cr. 1	SMc01183	-40	TTCTGTTCTTGATTTGTTTCGCG	-43	ATCTGTTCCATATGTGTTCCGCA	-45	ATAGGTTCTGTTCTTGATTTGTT	SMc00760	-54	TTTTGTACATGTTTTGTTCCAAC	-122	TCACGTTCGATTCTTGTTCACGC			SMc01877			SMc01235			SMc01233	-140	GTTTGTTCTTTTTTTGTTCTAGT	SMc01373	-13	ATTTGTTCCGGATATGATCGACA	-24	CCGCGTTCAACATTTGTTCCGGA	SMc03967	-62	CAATGTTTTTGTTTTGTTCACTT	SMc03966			SMc03965			SMc01461	-40	GGATGTTCTTCTTTTATTCCGAA	SMc03790	-17	GCATGTTCATGTTATGTTCTTAT	SMc00228			SMc01102	-53
	pSymB																																						SMa2321*	-64	GTATGTTCCCCCTCCGTTCTTAA	SMa0888*	-43	ATATGTTCTGTATTTGTTCTCAA
																									* Plasmid														* Plasmid			Atu5098*	-58	ATTTGTTCATTGTTTGTTCCTCC
																																										Atu6091 *	-58	CAATGTTCTGTTTTTGTTCCCAT
																																										* Plasmid
[truncated: 26 more columns]

## Sheet: BetaProteobacteria
Name	chromosome	lexA					recA			imuA	First cassette imuA-imuB-dnaE2		imuA	Second & third cassette imuA-imuB-dnaE2		dinB			uvrD			uvrA					ssb			recN			splB			helicase c2			polB	ruvA	ruvC	hypA					hypB
		locustag	Distance	LexA motif	Distance	LexA motif	locustag	Distance	LexA motif	locustag	Distance	LexA motif	locustag	Distance	LexA motif	locustag	Distance	LexA motif	locustag	Distance	LexA motif	locustag	Distance	LexA motif	Distance	LexA motif	locustag	Distance	LexA motif	locustag	Distance	LexA motif	locustag	Distance	LexA motif	locustag	Distance	LexA motif	locustag	locustag	locustag	locustag	Distance	LexA motif	Distance	LexA motif	locustag	Distance	LexA motif
Burkholderia sp_383	cr. 1	Bcep18194_A4738	-46	CTACTGTATAAAAATACAGCTC	-26	TCACTGTCTATCCATACAGTTA	Bcep18194_A5979	-24	ACACTGTATAAAAAAACAGTGT	Bcep18194_A6158	-33	ATACTGTATATCCATACAGTTG				Bcep18194_A5448	-7	ATACTGTACAAAAACACAGTGC	Bcep18194_A3329			Bcep18194_A6109					Bcep18194_A6107			Bcep18194_A3831			Bcep18194_A4180	-26	ATACTGTACATTTATACAGTAT					Bcep18194_A3775	Bcep18194_A3776
	cr. 2																																			Bcep18194_B16310	-31	GACCTGTACAAATGTACAGTGA	Bcep18194_B3002			Bcep18194_B1879	-27	GTACTGTAAATATAACCAGTGT	-9	TCACTGTTCATAAATACAGTAC	Bcep18194_B3181	-71	ATACTGTACAAACATACAGTAC
	cr. 3																					Bcep18194_C7351	-123	ATACTGTATATTCATACAGTTT
Burkholderia_ambifaria_MC40_6	cr. 1	BamMC406_1516	-46	GCACTGTATAAAAATACAGCTC	-26	TCACTGTCTATCCATACAGTTA	BamMC406_2573	-73	ACACTGTATAAAAAAACAGTGT	BamMC406_2746	-33	ATACTGTATATCCATACAGTTG	BamMC406_6767*	-40	ATACTGTACAAACATACAGTAT	BamMC406_2052	17	ATACTGTACAAAAACACAGTGC	BamMC406_1363			BamMC406_2697					BamMC406_2695			BamMC406_0661			BamMC406_0946	-36	ATACTGTATAAATATACAGTAT					BamMC406_0608	BamMC406_0609
	cr. 2																																			BamMC406_4268	7	TACCTGTACAAACGTACAGTTA	BamMC406_3234			BamMC406_4040	-26	GTACTGTAAATATAACCAGTAT	-8	TCACTGTTCATAAATACAGTAC	BamMC406_3113	-68	ATACTGTACAAACATACAGTAT
	cr. 3																					BamMC406_5945	-37	ATACTGTATATTCATACAGTTT
Burkholderia_cenocepacia_AU_1054	cr. 1	Bcen_1120	-46	GTACTGTATAAAAATACAGCTC	-26	TCACTGTCTATCCATACAGTTG	Bcen_2041	5	ACACTGTATAAAAAAACAGTGT	Bcen_2215	-33	ATACTGTATATCCATACAGTTG							Bcen_2905			Bcen_2165					Bcen_2163			Bcen_0259			Bcen_0587	-14	ATACTGTACATTTATACAGTAT					Bcen_0206	Bcen_0207
	cr. 2																																			Bcen_3978)	-31	GACCTGTACAAACGTACAGTGA	Bcen_5012			Bcen_4215	-27	GTACTGTAAATATAACCAGTAT	-9	TCACTGTTCATAAATACAGTAC	Bcen_5160	-72	ATACTGTACAAACATACAGTAC
	cr. 3															Bcen_5935	-8	ATACTGTACAAAAACACAGTGC				Bcen_5608	-124	ATACTGTATATTCATACAGTTT
Burkholderia_glumae_BGR1	cr. 1	bglu_1g18740	33	TCACTGTCTATCCATACAGTCC	13	CTACTGTATAAAAATACAGATC	bglu_1g29970	-77	ACACTGTATAAAAAAACAGTGG	bglu_1g31560	-33	ATACTGTATAAACATACAGTAA	bglu_4p0880*	-146	ATACTGTATAAATATACAGTCA	bglu_1g24860			bglu_1g01070			bglu_1g31090					bglu_1g31070			bglu_1g06270			bglu_1g09000	-69	ATACTGTATAAATAAACAGTAT					bglu_1g05790	bglu_1g05800
	cr. 2																					bglu_2g07270	-89	ATACTGTATATTCATACAGCTT												bglu_2g11940	-34	CCCCTGTACAAACGTACAGGCT	bglu_2g01980			bglu_2g10090	-50	ATACTGGATATATTCACAGCAC	-10	GTACTGTTTATGAATACAGTGC	bglu_2g00070	-21	GTACTGTACAAATATACAGTGG
Burkholderia_mallei_SAVP1 ***	cr. 1	BMASAVP1_A1699	-47	ATACTGTATAAAAATACAGATC	-27	TCACTGTCTATCCATACAGTCA	BMASAVP1_A2672	-88	ACACTGTATAAAAAAACAGTGG	BMASAVP1_A0112	-34	ATACTGTATAAACGTACAGTAA				BMASAVP1_A2236	66	ATACTGTACAAAAACACAGTGC				BMASAVP1_A0063					BMASAVP1_A0061			BMASAVP1_A0492			BMASAVP1_A2549	-46	TTACTGTATAAACATACAGTAA					BMASAVP1_A0267	BMASAVP1_A0268
	cr. 2																					BMASAVP1_1218	-145	AAGCTGTATAAATATCCAGTAT																		BMASAVP1_0439	-49	ATACTGGATAAATTAACAGTAC	-9	TCACTGGACATAAATGCAGTAC	BMASAVP1_1149	-20	ATACTGTACGAATATACAGTAT
Burkholderia_multivorans_ATCC_17616_JGI	cr. 1	Bmul_1637	-47	GTACTGTATAAAAATACAGCTC	-27	TCACTGTCTATCCATACAGTTG	Bmul_0650	-74	ACACTGTATAAAAAAACAGTGT	Bmul_0475	-31	ATACTGTATATCCATACAGCAT	Bmul_6271*	-37	ATACTGTATAAACATACAGTGC	Bmul_1128	139	ATACTGTACAAAAACACAGTGG	Bmul_1873			Bmul_0536					Bmul_0538			Bmul_2641			Bmul_2237	-35	ATACTGTATAAATATCCAGTAT					Bmul_2695	Bmul_2694
	cr. 2																																			Bmul_4233	-31	GACCTGTACAAACGTACAGTGA	Bmul_5258			Bmul_4435	-28	GTACTGTAAATATAAACAGTGT	-10	CCACTGTTCATCGATACAGTAC	Bmul_5323	-67	ATACTGTACAAATATACAGTTC
	cr. 3																					Bmul_5541	-110	ATACTGTATATTCATCCAGTTT
Burkholderia_phymatum_STM815	cr. 1	Bphy_1630	-47	ATACTGTATAAAAATACAGGCA	-27	CACCTGTCTATCCATACAGTGG	Bphy_0440	-101	ACACTGTATAAAAAAACAGTAG	Bphy_1972	-35	ATACTGTATAAATATACAGTTA				BMASAVP1_A2236			Bphy_0801	29	ATACTGTATATCCATACAACAC	Bphy_1549	-74	AAACTGTATAAACATACAGTAT		Bphy_0339	Bphy_0341			Bphy_2505			Bphy_0767	-5	ATACTGTACAAATATACAGTGT					Bphy_2556	Bphy_2554	Bphy_6740	-51	ATACTGTATATATTCACAGTAC	-11	ATACTGTATTTAAACACAGTAC
	cr. 2																																			Bphy_5309	-17	GAACTGTATATTTATACAGCCA	Bphy_3658			pBPHY01*					Bphy_4157	-23	ATACTGTACAAACATACAGTAA
Burkholderia_phytofirmans_PsJN	cr. 1	Bphyt_1772	-46	ATACTGTATAAAAATACAGTCA	-26	CACCTGTTCATACATACAGTGG	Bphyt_3295	-78	ACACTGTATAAAAAAACAGTAG	Bphyt_0204	-15	GTACTGTATAAATATACAGGTA	Bphyt_1382	-91	ATACTGTATAAATATACAGTGA	Bphyt_5871			Bphyt_2939	-39	ATACTGTATATCCATACAACCT	Bphyt_1438	-87	ATACTGTATATTCATACAGTTT		Bphyt_0609	Bphyt_0611			Bphyt_0730			Bphyt_2980	-35	CACCTGTACAAATATACAGTGT					Bphyt_3345	Bphyt_3343	Bphyt_0858	-45	ATACTGTATAAATTCACAGTAC	-5	ATTCTGTATATAAAAACAGTAC
	cr. 2																																			Bphyt_5421	-35	TCACTGTATAAACATACAGGTT	Bphyt_4655								Bphyt_7006	-23	GTACTGTACAAATATACAGTGT
Burkholderia_pseudomallei_K96243	cr. 1	BPSL1840	-47	ATACTGTATAAAAATACAGCTC	-27	TCACTGTCTATCCATACAGTCA	BPSL0776	-88	ACACTGTATAAAAAAACAGTGG	BPSL0471	-677	ATACTGTATAAACGTACAGTAA				BPSL2306	-7	ATACTGTACAAAAACACAGTGC	BPSL3355			BPSL0545					BPSL0547			BPSL2834			BPSL2495	-46	TTACTGTATAAACATACAGTAA					BPSL2898	BPSL2897
	cr. 2																					BPSS0058	-145	AAGCTGTATAAATATCCAGTAT												BPSS0856						BPSS1334	-49	ATACTGGATAAATTAACAGTAC	-9	TCACTGGACATAAATACAGTAC	BPSS0003	31	ATACTGTACGAATATACAGTAT
Burkholderia_thailandensis_E264	cr. 1	BTH_I2481	13	ACACTGTATAAAAATACAGCTC	33	TCACTGTCTATCCATACAGTCA	BTH_I0642 (0642)	14	ACACTGTATAAAAAAACAGTGG	BTH_I0443	131	ATACTGTATAAACGTACAGTTA				BTH_I1859	-8	ATACTGTACAAAAACACAGTGA	BTH_I3260			BTH_I0498					BTH_I0500			BTH_I1300			BTH_I1658	-77	TTACTGTATAAACATACAGTAA					BTH_I1248	BTH_I1249
	cr. 2																					BTH_II0075	4	AAGCTGTATAAACATCCAGTAT												BTH_II1550						BTH_II1090	283	TCACTGGATATAAATACAGTGC	243	ATACTGGATAAATTAACAGCAC	BTH_II0003	-20	ATACTGTACGAATATACAGTAT
Burkholderia_vietnamiensis_G4	cr. 1	Bcep1808_1552	-46	GTACTGTATAAAAATACAGCTC	-26	TCACTGTCTATCCATACAGTTG	Bcep1808_2763	-72	ACACTGTATAAAAAAACAGTGT	Bcep1808_2932	-33	ATACTGTATATCCATACAGTTG	Bcep1808_2009	-35	CTACTGTATATCCATACAGCTT	Bcep1808_2222	-7	ATACTGTACAAAAACACAGTGA	Bcep1808_1404			Bcep1808_2884					Bcep1808_2882			Bcep1808_0704			Bcep1808_0987	-14	ATACTGTACATTTATACAGTAT					Bcep1808_0654	Bcep1808_0655
	cr. 2												Bcep1808_7144*	-18	ACACTGTATAAATATACAGGTT																					Bcep1808_4917	-32	GACCTGTACAAACGTACAGTGA	Bcep1808_3890			Bcep1808_4711	-141	CAGCTGTATAACCAACCAGTAT	-135	CAGCTGGTTATCCATACAGTAT	Bcep1808_3790	-69	GTACTGTACAAACATACAGTAT
	cr. 3																					Bcep1808_6497	-87	ATACTGTACATTCATACAGTTT
Burkholderia_xenovorans_LB400	cr. 1	Bxe_A2471	-46	ATACTGTATAAAAATACAGTCA	-26	CACCTGTTCATACATACAGTGG	Bxe_A0671	-91	ACACTGTATAAAAAAACAGTAG	Bxe_A3166	-90	ATACTGTATAAATATACAGTGA				Bxe_B2067			Bxe_A1045	-39	ATACTGTATATCCATACAACCC	Bxe_A3001	-89	ATACTGTATATTTATACAGGTT		Bxe_A4108	Bxe_A4106			Bxe_A3968			Bxe_A1003	-33	TACCTGTATAAATATACAGTGT					Bxe_A0616	Bxe_A0617	Bxe_A3818	-38	ATACTGTATAAATTAACAGTAC	-5	ATCCTGTATATAAGCACAGTAC
	cr. 2																																			Bxe_B1179	-35	TCACTGTATATACATACAGGTT	Bxe_B0929								Bxe_B3023	-22	GTACTGTACAAATATACAGTGT
	cr. 3
Ralstonia_eutropha_H16	cr. 1	H16_A2280 (2281)	-57	ATACTGTTTAAACATACAGTGC	-37	ATACTGTATAAAATCACAGCAT	H16_A0544	-88	GTACTGTATAAAAAAACAGTAT							H16_A3686			H16_A0305	-47	CAACTGTATATCCATACAGGGA	H16_A0400					H16_A0402			H16_A1131			H16_A0887	-23	GCACTGTATATATATACAGTAT				H16_A1651	H16_A0498	H16_A0500
	cr. 2									H16_B1060	-74	ATACTGTATAAATATACAGTTA										H16_B1571	-51	CCACTGTACATCCATACAGTCT												H16_B1265	-105	ATACTGTATATTCATACAGTTG				H16_B0943	-52	ATACTGTATATATTTACAGTAC	-11	CTACTGTTCATCCATACAGGTA
Ralstonia_metallidurans_CH34	cr. 1	Rmet_1981	-45	ATACTGTTTAAACATACAGTGC	-65	ATACTGTATAAAATCACAGCAT	Rmet_0466	-89	GTACTGTATAAAAAAACAGTAT							Rmet_3545	-20	GTACTGTATAAACGTACAGTAT	Rmet_0232	-45	TCACTGTATATCCATACAGCCC	Rmet_5071								Rmet_0998			Rmet_0742	-27	ATACTGTATAAATATACAGTAT				Rmet_1645	Rmet_0424	Rmet_0426	Rmet_1637	-63	TCACTGTATATATTTACAGTAA	-22	GGACTGTTCATCCATACAGTTA
	cr. 2									Rpic_4128	-74	ATACTGTATAAACATACAGTAT										Rmet_4549	-288	ATACTGTACAAATATACAGTAT	-129	CTACTGTATGAACATACAGTGT
Ralstonia_pickettii_12J	cr. 1	Rpic_1179	-45	TCACTGTATAAAATCACAGCAC	-4	GCACTGTATATTTGAACAGGTG	Rpic_0470	-114	GTACTGTATAAAAAACCAGTGG							Rpic_1963			Rpic_1034	-144	CATCTGTTCAATCAACCAGTCG	Rpic_0275					Rpic_0277			Rpic_2888			Rpic_0799							Rpic_0377	Rpic_0379
	cr. 2									Rpic_4490	-45	ATACTGTATATTCATACAGTAT										Rpic_4441																				Rpic_4716	-47	TAACTGTATATATTCACAGTAA	-6	GCACTGTATAAATTCACAGTTA
Cupriavidus taiwanensis	cr. 1	RALTA_A1824 (1825)	-69	ATACTGTTTAAACATACAGTGC	-49	ATACTGTATAAAATCACAGCAT	RALTA_A0498	-97	GTACTGTATAAAAAAACAGTAT				pRALTA_0101*	-20	GTACTGTATATTTATACAGTTG	RALTA_A3210	-47	CTACTGTATGAATATACAGTGG	RALTA_A0247	-41	CAACTGTATATCCATACAGCCC	RALTA_A0344					RALTA_A0346			RALTA_A1111			RALTA_A0800						RALTA_A1553	RALTA_A0454	RALTA_A0456
	cr. 2									RALTA_B0872	-74	ATACTGTATAAATATACAGTTA										RALTA_B1379	-50	CCACTGTACATCCATACAGTCT												RALTA_B1170	-68	AAACTGTACAAATATACAGTAT				RALTA_B0767	-68	ATACTGTATATATTTACAGTAC	-27	CCACTGTTCATCCATACAGGTA
Variovorax_paradoxus_S110	cr. 1	Vapar_2636	-37	GTACTGGATATTCAGCCAGTGC	-18	AAACTGGTTAAAAATACAGGTA	Vapar_51967	-63	CTACTGTTCAAGCATCCAGCCT	Vapar_4538	-33	ATACTGTTCATCCATACAGTAT	Vapar_3206	-33	ATACTGTATAAAAATACAGTTA	Vapar_1323			Vapar_0402	-11	TTACTGTATGTCCATCCAGATC	Vapar_4702				Vapar_0378	Vapar_0379			Vapar_4337			Vapar_1693	-42	ATACTGTGTAAACATACAGTAT	Vapar_2806	-6	ATGCTGTATAAAACAACAGTAT		Vapar_4665	Vapar_0930
	cr. 2																																						Vapar_6015
													* Plasmid																													* Plasmid

## Sheet: GammaProteobacteria
Name	chromosome	lexA					recA			uvrA			recN							dinB			ruvC			ruvA			dinI			mutH			ssb			uvrD			imuA			recG			umuD
		locustag	Distance	LexA motif	Distance	LexA motif	locustag	Distance	LexA motif	locustag	Distance	LexA motif	locustag	Distance	LexA motif	Distance	LexA motif	Distance	LexA motif	locustag	Distance	LexA motif	locustag	Distance	LexA motif	locustag	Distance	LexA motif	locustag	Distance	LexA motif	locustag	Distance	LexA motif	locustag	Distance	LexA motif	locustag	Distance	LexA motif	locustag	Distance	LexA motif	locustag	Distance	LexA motif	locustag	Distance	LexA motif
Vibrio cholerae M66-2	cr. 1	VCM66_0092	-26	CAACTGTATAAAAAGACAGGTG	-46	GCACTGGATATACTCACAGTCA	VCM66_0501	67	ACACTGTACAAATCAACAGTAT	VCM66_0379	-64	TTACTGGATAAAAAAACAGTTG	VCM66_0809	-45	AAACTGTTTAAACATACAGTAT	-27	GTATTGGTTAATCATACAGGTG	-27	GTATTGGTTAATCATACAGGTG	VCM66_2210	-31	ATACTGTTTATGTATACAGTAT	VCM66_1769 ruvA			VCM66_1769	-72	TTACTGGCTATCCATCCAGTTA				VCM66_0626			VCM66_0379			VCM66_0178	-30	ATTATGTATAAATAACCAGTGG				VCM66_2631	-67	TTCCTGTACAAAAACACAGCTC
	cr. 2
Vibrio cholerae MJ-1236	cr. 1	VCD_001559	-26	CAACTGTATAAAAAGACAGGTG	-46	GCACTGGATATACTCACAGTCA	VCD_001062	-106	ACACTGTACAAATCAACAGTAT	VCD_001229	-65	TTACTGGATAAAAAAACAGTTG	VCD_003476	-22	AAACTGTTTAAACATACAGTAT	-44	TTACTGTATAAAGAAACAGTAT	-4	GTATTGGTTAATCATACAGGTG	VCD_002054	-32	ATACTGTTTATGTATACAGTAT	VCD_002530			VCD_002530	-73	TTACTGGCTATCCATCCAGTTA				VCD_003651			VCD_001229			VCD_001424	-29	ATTATGTATAAATAACCAGTGG				VCD_001656	-66	TTCCTGTACAAAAACACAGCTC	VCD_003726	-48	ATACTGTATAAACAAACAGTAT
	cr. 2
Vibrio cholerae O1 biovar El Tor str. N16961	cr. 1	VC0092	-26	CAACTGTATAAAAAGACAGGTG	-46	GCACTGGATATACTCACAGTCA	VC0543	67	ACACTGTACAAATCAACAGTAT	VC0394	-64	TTACTGGATAAAAAAACAGTTG	VC0852	-45	AAACTGTTTAAACATACAGTAT	-67	TTACTGTATAAAGAAACAGTAT	-27	GTATTGGTTAATCATACAGGTG	VC2287	-31	ATACTGTTTATGTATACAGTAT	VC1846 ruvA			VC1846	-72	TTACTGGCTATCCATCCAGTTA				VC0668			VC0394			VC0190	-30	ATTATGTATAAATAACCAGTGG				VC2711	-67	TTCCTGTACAAAAACACAGCTC
	cr. 2
Vibrio cholerae O395	cr. 1	VC395_0088	-27	CAACTGTATAAAAAGACAGGTG	-47	GCACTGGATATACTCACAGTCA	VC395_0560	67	ACACTGTACAAATCAACAGTAT	VC395_0438	-64	TTACTGGATAAAAAAACAGTTG	VC395_0868	-45	AAACTGTTTAAACATACAGCAT	-67	TTACTGTATAAAGAAACAGTAT	-27	GCATTGGTTAATCATACAGGTG	VC395_2403	-31	ATACTGTTTATGTATACAGTAT	VC395_1961 ruvA			VC395_1961	-72	TTACTGGCTATCCATCCAGTTA				VC395_0685			VC395_0438			VC395_0222	-30	ATTATGTATAAATAACCAGTGG				VC395_2823	-67	TTCCTGTACAAAAACACAGCTC
	cr. 2
Vibrio harveyi ATCC BAA-1116	cr. 1	VIBHAR_00268	-26	TAACTGTATAAAAAGACAGGTG	-46	TTACTGGATATACTCACAGTTA	VIBHAR_03513	-68	ATACTGTTGATTCATACAGTGT	VIBHAR_03708	-66	ATACTGGACAAAAAAACAGTAA	VIBHAR_01130	-25	ATACTGTATAAGAAAACAGTAT	-69	TTACTGTATAAAGAAACAGTAT	-7	TACCTGTATAACTGAACAATAC	VIBHAR_03264			VIBHAR_01600			VIBHAR_01600	14	GAACTGGATAGACATCCAGTCC				VIBHAR_00966	-141	GGGCTGGATGAATAAACAGGGG	VIBHAR_03708			VIBHAR_00351	-30	TTTATGTATAAATAACCAGTAG	VIBHAR_02866	-9	TACCTGTATATATTTACAGTAT	VIBHAR_00625	-66	ATCCTGTACAAAAACACAGCTT	VIBHAR_p08270*	-27	ATACTGTATATATAAACAGTAT
	cr. 2
Vibrio parahaemolyticus RIMD 2210633	cr. 1	VP2945	-1	TTACTGGATATACTCACAGTTA	-21	TAACTGTATAAAAAGACAGGTG	VP2550	-89	ATACTGTTGATTCATACAGTGT	VP2712	-65	ATACTGGACAAAAAAACAGTAA	VP0648	-25	ATACTGTATATGAGAACAGTAT	-69	TTACTGTATAAAGAAACAGTAT	-7	TACCTGTATAACTGAACAATAC	VP2342	-10	ACACTGGTTAAAAATACAGTAT	VP1051 ruvA			VP1051	-43	GAACTGGATAGACATCCAGTCC				VP0518	-141	GGGCTGGATGAATAAACAGGGG	VP2712			VP3013	-28	TTTATGTATAAATAACCAGTAG	VP2034	-9	TACCTGTATATAAATACAGTAT	VP0157	-66	TTCCTGTACAAAAACACAGCTC
	cr. 2
Vibrio splendidus LGP32	cr. 1	VS_3006	-26	CAACTGTATAAAAAGACAGGTG	-46	TTACTGGATATACTCACAGTCA	VS_2596	-73	ATACTGTTGATTCATACAGTGT	VS_0320	-63	TTACTGGATAAAAAAACAGTAA	VS_0646	-69	TTACTGTATAAAGAAACAGTAT	-25	ACACTGTATATAAGCCCAGTAT			VS_0702	-43	ATACTGTTTATAAATACAGTTG	VS_1105	-30	AGCATGTATAAATAATCAGTAT	VS_1107	-69	GAACTGGATAAGTATCCAGTTC				VS_0522	-94	TTAGTGGATAAATAAACAGGGG				VS_3084	-34	TTTATGTATAAATACCCAGTAG	VS_1042	-29	ATACTGTATAAATATACAGGTA	VS_0158	-53	TGCCTGTACAAAAATCCAGTAA
	cr. 2
Vibrio vulnificus CMCP6	cr. 1	VV1_1166	-27	TAACTGTATAAAAAGACAGGTG	-47	TTACTGGATATACTCACAGTTA	VV1_1591	-106	ACACTGTACAAATCAACAGTAT	VV1_1427	-67	ATACTGGATAAAAAAACAGTTA	VV1_0367	-26	ATACTGTATATAAATTCAGTAT	-70	TTACTGTATAAAGAAACAGTAT	-8	TACCTGTATAACTGAACAATAC	VV1_1830	-17	TAACTGGACAAAAACACAGTAT	VV1_2159 ruvA			VV1_2159	-65	GAACTGGATGTCTATCCAGTTC				VV1_0521	-165	ATACTGTTTATTGATCCATGAT	VV1_1427			VV1_0949	-31	TTTCTGTATAAATAACCAGTAG	VV1_2987	-8	TACCTGTATATACATACAGTAT	VV1_0854	-67	TTCCTGTACAAAAACACAGCCT	VV1_0390	-9	TAACTGTACATATATACAGTTA
	cr. 2
Vibrio vulnificus YJ016	cr. 1	VV0123	-27	TAACTGTATAAAAAGACAGGTG	-47	TTACTGGATATACTCACAGTTA	VV2805	-45	ACACTGTACAAATCAACAGTAT	VV2956	-32	ATACTGGATAAAAAAACAGTTA	VV0823	-69	TTACTGTATAAAGAAACAGTAT	-25	ACACTGTATATAAATGCAGTAT			VV2581	-4	TAACTGGACAAAAACACAGTAT	VV2285 ruvA			VV2285	-64	GAACTGGATGTCTATCCAGTTC				VV0674	-98	ATACTGTTTATTGATCCATGAT	VV2956			VV3191	-31	TCTCTGTATAAATAACCAGTAG	VV1296	-7	TACCTGTATATACATACAGTAT	VV0239	-66	TTCCTGTACAAAAACACAGCCT
	cr. 2
Aliivibrio salmonicida LFI1238	cr. 1	VSAL_I2893	-26	TCACTGTATAAACAGACAGGTG	-46	CAGCTGTATATACTCACAGTTC	VSAL_I0634	-49	ATACTGTCTATTCATACAGTGT	VSAL_I0447	-67	GTACTGGATAAAAAAACAGTAA	VSAL_I2475	-49	TTACTGTATAAAGAAACAGTAT	-5	GTACTGTATAAAGAAACAGTAT			VSAL_I0957	-48	CAACTGTATAAATACACAGTTA	VSAL_I1887	-36	TAACTGTATAAATAATCAGTGG	VSAL_I1888	-68	TTACTGGATATCTATCCAGTTC	VSAL_I1396	-36	TAACTGTATATTCATACAGTGT	VSAL_I0568	-138	GCACTGTATATAGATCCAGAAA	VSAL_I0461	-61	CTACTGTATATATAACCGGGTG	VSAL_I0222	-29	CACATGTATAAATAACCAGTGT				VSAL_I2910	-144	TTTCTGTACATAAATCCAAAAC
	cr. 2																												VSAL_p320_11*	55	TAACTGTATATATAACCAGTAC
Vibrio fischeri ES114	cr. 1	VF_2442	-26	GAACTGTATAAACAGACAGGTG	-46	CAGCTGTATATACTCACAGTGA	VF_0535	-71	ACACTGTACAAATAGACAGTAT	VF_0341	-69	TTACTGGATAAAAAAACAGTGT	VF_1998	-78	TTACTGTATAAAGAAACAGTAT	-34	ACACTGTATATAGACACAGTAT			VF_0734	-7	TAACTGTATAAAAACACAGTTA	VF_0950	-30	TACATGTATAAATAATCAGTGG	VF_0951	-68	TTACTGGATATCTATCCAGTTC	VF_B0016*	-14	CAACTGTATATTTAAACAGTGT	VF_0455	-141	GCACTGTATATGGATCCAGAAA	VF_0353	-59	CTACTGTATATATAACCGGGTG	VF_0068	-29	TACATGTATAAATAACCAGTGT				VF_2460			VF_1269	-6	ACACTGTATATAAGTACAGCGT
	cr. 2
Vibrio fischeri MJ11	cr. 1	VFMJ11_2566	-26	GAACTGTATAAACAGACAGGTG	-46	CAGCTGTATATACTCACAGTGA	VFMJ11_0538	-71	ACACTGTACAAATAGACAGTAT	VFMJ11_0332	-69	TTACTGGATAAAAAAACAGTGT	VFMJ11_2135	-78	TTACTGTATAAAGAAACAGTAT	-34	ACACTGTATATAGACACAGTAT			VFMJ11_0753	-7	TAACTGTATAAAAACACAGTTA	VFMJ11_0991	-30	TATATGTATAAATAATCAGTGG	VFMJ11_0992	-68	TTACTGGATATCTATCCAGTTC				VFMJ11_0454	-141	GCACTGTATATGGATCCAGAAA	VFMJ11_0344	-59	CTACTGTATATATAACCGGGTG	VFMJ11_0066	-29	TACATGTATAAATAACCAGTGT				VFMJ11_2583			VFMJ11_1347	-6	ACACTGTATATAAGCACAGTGT
	cr. 2
Photobacterium profundum SS9	cr. 1	PBPRA0165	-67	AGACTGTATAAACAAACAGGGT	-87	ACACTGGATATACTCACAGTAG	PBPRA3068	-43	ATACTGTCTATTCATACAGTGT	PBPRA3290	-71	ATGCTGTATAAAGATACAGTAT	PBPRA0694	-65	TTACTGTACGTAGATACAGTAT	-43	ATACTGTATGAAAACACAGGTG			PBPRA0832	-66	ATACTGTATATAAAAACAGTTA	PBPRA1116			PBPRA1116	-67	GTGCTGGATATCCATCCAGCAC				PBPRA0576	-429	AGACTGTATAAGTAAACAGGTG	PBPRA3290			PBPRA3513	-28	CCATTGTATAAATAACCAGTAG				PBPRA0187
	cr. 2
Pseudoalteromonas haloplanktis TAC125	cr. 1	PSHAa2873	-117	TAACTGTATATACTCACAGTTA	-92	GTACTGTATGGAAAACCAGTTG	PSHAa0694	-33	ATACTGTATGAAATCACAGTAT	PSHAa2707			PSHAa1218	2	ATACTGTTTATCCATCCAGTCA	-44	ACACTGTATAAATTAACAGTTA			PSHAa2389	-33	TGGCTGTATAAATAAACAGTTG	PSHAa1877	-48	GCACTGTATAAATTACCAGTAA	PSHAa1876						no			PSHAa2705			PSHAa0122	-85	TAGCTGTGTATAAAAACAGTAT				PSHAa2799	39	GTACTGTAGAAATACCTAGCTT
	cr. 2																																														PSHAb0537	-20	ATACTGTACAAGTATACAGTAT
																													* plasmid
																																															* plasmid
[truncated: 41 more columns]
